# Supplementary material for: Decreased Vitamin D Levels and Altered Placental Vitamin D Gene Expression at High Altitude: Role of Genetic Ancestry
Source: Int J Mol Sci. 2023 Feb 8;24(4):3389. doi: 10.3390/ijms24043389 (PMC9967090; doi:10.3390/ijms24043389)
Supplement: Supplementary file 1 [file ijms-24-03389-s001.zip]

Archive with 1 entries (1 files):
- ijms-2102958-supplementary.pdf
